# Supplementary material for: Competitive Effects of Oxidation and Quantum Confinement on Modulation of the Photophysical Properties of Metallic-Phase Tungsten Dichalcogenide Quantum Dots
Source: Nanomaterials (Basel). 2023 Jul 15;13(14):2075. doi: 10.3390/nano13142075 (PMC10385026; doi:10.3390/nano13142075)
Supplement: Supplementary file 1 [file nanomaterials-13-02075-s001.zip]

Archive with 1 entries (1 files):
- nanomaterials-2475859-supplementary.pdf
